# Supplementary material for: Key Disease Mechanisms Linked to Amyotrophic Lateral Sclerosis in Spinal Cord Motor Neurons
Source: Front Mol Neurosci. 2022 Mar 15;15:825031. doi: 10.3389/fnmol.2022.825031 (PMC8965442; doi:10.3389/fnmol.2022.825031)
Supplement: Supplementary Table 1 — Switch genes. [file Table_1.XLSX]

## Sheet: Swtich genes
Supplemental Table 1: Switch Genes
GSE833	GSE19332	GSE20589	GSE26927	GSE56500	GSE68605	GSE52946
# of Switch Genes: 43	# of Switch Genes: 161	# of Switch Genes: 109	# of Switch Genes: 59	# of Switch Genes: 138	# of Switch Genes: 95	# of Switch Genes: 5
ACTN1	AKAP17A	AADACL2	ABCA8	ABHD14B	ADGRG7	MTRNR2L1
AHR	AKAP8L	ACACB	AJAP1	ACIN1	ADIRF-AS1	MTRNR2L10
AKT3	ALDH1A2	ADCK2	ANKRD43	ADAM19	AGPAT3	MTRNR2L2
ANOS1	ALDH4A1	ANK1	APXL	ADAM28	AIG1	MTRNR2L3
ASAH1	AMBRA1	AP3D1	ASCL1	AFF3	AKAP13	MTRNR2L8
ATP5PB	AMER3	ARHGEF12	C15orf38	ALDH1A1	ARHGEF1; LOC100505585
C2	AOX2P	ARHGEF9	C18orf4	ANAPC5	ARL2BP
C3AR1	AP1S3	ASIC2	C1orf51	ANXA1	ASXL2
CALB1	APRG1	ASPM	C2orf11	APBB1IP	AVL9
CALCOCO2	ARF6	ATM	CA2	ARHGEF10; KBTBD11-OT1	BAAT
CBX5	ASB5	ATP2A2	CASQ2	ATP2B4	BTN3A3
CCL23	ASPM	BCRP3	CDK2	AVIL	BTNL9
CD14	ATP6V0C	BEST3	CHAD	B3GAT1	CAMK2D
CENPB	AUTS2	BLZF1	CLDN9	B4GALNT4	CASP12
CEP57	AVL9	C7orf50	CNN1	BLNK	CBX3
DARS1	C3orf70	C7orf77	COL4A1	BRWD1; PSMG1	CD160
DNAJC7	CC2D1B	CADM4	CRI1	C21orf91	CD46
DPEP1	CDC20B	CARD11-AS1	DKFZp564K142	C3	CDK6
DTNA	CDRT15L2	CC2D1A	DMRT2	CABYR	CDKN2B-AS1
EMP3	CHRM3-AS2	CCKAR	ENPP6	CASP4	CFI
FURIN	CLCN4	CCZ1B; CCZ1	ERBB3	CD34	CLDN1
GK	CLTCL1	CD82	F10	CD68	CLNK
GTPBP1	CUEDC1	CDA	FLJ22655	CDH4	CRACD
GYS1	CXorf58	CDC37	GGTLA1	CDH5	DIAPH1
HIP1	DAZ4; DAZ1; DAZ3; DAZ2	CEACAM1	GGTLA4	CELF3	DNTT
HLA-F	DCAF7	CEP152	GUSBL1	CHFR	DPYS
KDM5C	DDX43	CEP57L1	HBA1	COL12A1	DUSP10
LGALS3	DHRS7	CLVS1	HBB	COL16A1	ENY2
PAFAH1B1	DHX37	COL8A1	HBD	COL18A1	EXOC2
PGAM2	DNTTIP1	COPS4	HOXB2	COL23A1	FAM205BP
POLD2	DOC2B	DNTTIP1	HOXD4	COL6A2	FAM210B
POLD3	DUS4L	DTNA	IL4R	COPS9	FLT1
PTPRG	DYM	DUSP19	KBTBD3	CP	FOXP2
PXN	DYNLRB1	EIF1B	KCNK12	CPM	GAGE12G; GAGE12D; GAGE5; GAGE12F; GAGE2E; GAGE12H; GAGE8; GAGE7; GAGE12C; GAGE2A; GAGE13; GAGE1; GAGE2C; GAGE4; GAGE6; GAGE12E; GAGE12J; GAGE12I; GAGE2D; GAGE12B
RARA	E2F5	ENC1	KIAA0703	CRAMP1	GCLM
RARRES2	EFCAB13	ERCC1	KLHL4	CSNK1G2	GIMAP1
SELL	EIF3G	FAM224A; FAM224B	LOC153561	CTDNEP1	HNRNPDL
SERPINA3	ELP2	FANCI	LOC63920	CTSS	ICA1L
SLC12A3	ENC1	FCF1	LRP4	CYBB	IFNA13; IFNA1
SLC25A1	ENO1	FKBP15	MC1R	DCLK1	IFNA21
SLC39A9	ENSA	FTCD	MIDN	DENND3	ITGBL1
SRD5A1	FAHD2CP	GABRG3	MRAP	DLG5	ITPRID1
ZNRD1ASP	FAM161A	GLCCI1	MUSTN1	DRD2	IZUMO2
	FAM177B	GML	NAPE-PLD	EDN1	KLK7
	FAM98A	GOLT1A	NKD1	EPAS1	LINC01533
	FILIP1L	GOSR2	OMG	EPS8	LOC100288798
	FMC1-LUC7L2; LUC7L2; FMC1	GRIA4	PCDH9	FAM83E	LOC101927040
	FUT11	GSEC	PEMT	FAP	LOC728743
	G6PC3	HSFX1; HSFX2	PRG-3	FBRSL1	MAP3K14
	GK	IDH1	PTCH	FKBP11	MBD2
	GNG12	IFNB1	SALL3	FNDC3A	MED11
	GNL3L	ITGA7	SERTAD4	GAS7	MIR1915HG
	GON4L	KLHDC4	SGCE	GATD1	MIR5193; UBA7
	GPR162	KLRG2	SHC4	GBP7	MRPL55
	GPR180	LACC1	SLC6A1	GDAP1L1	NAP1L1
	GUCY1B2	LAMA4	SLCO1A2	GFAP	NDE1
	HDDC2	LIMK2	SPATA13	GIMAP5; GIMAP1-GIMAP5	NDUFB2
	HGSNAT	LOC100506071	TMEM121	GNAO1	OGA
	HPS4	LOC101928861	ZNF649	GNG12	PATJ
	HS2ST1	LOC441666		GSN	PHKB
	ICA1	LST1		HDAC10; TUBGCP6	PIK3R5
	IGIP	MATR3; SNHG4		HIPK2	PPFIA1
	ILK	MS4A6E		HNRNPUL1	PRKG1
	IMPA2	NEXMIF		IL4R	PRMT6
	KAT8	NF2		IQGAP1	PROSER2
	KBTBD4	NHSL1		ITGB4	PSME4
	KCNN1	NSD2		KCMF1	PSMF1
	KMT5A	NUP58		KIF13B	RAMAC
	L2HGDH	OR5V1		KMT2D	RNF115
	LIN54	OSER1-DT		LRRFIP1	SGPP2
	LINC00476	OSM		LTBR	SHLD1
	LINC01114	PABPC1L		MAN2C1	SLC17A6
	LINC02762	PABPC4L		MAP4K5	SLC49A4
	LOC101926887; LIPA	PARVB		MCF2L	SLC9B2
	LOC101927657	POR		MPDZ	SMARCE1
	LPAR2	PPIL2		MYH7	SMC5
	LXN	PQBP1		MYO9B	SNX2
	MAP3K6	PSPN		NACC2	SOS1
	MIR4680; PDCD4	RNFT2		NAV1	SPATS2
	MORN1	RPS6KA5		NCL; SNORD82	ST6GALNAC4
	MRM2	RUNX2		NELL1	STAG3L4
	MRPL27	SCGN		NLK	STK11
	MRPL30	SGCB		NR2C2	STT3A
	MRPL4	SIPA1L2		NRP1	TDRKH
	MYL9	SLC22A16		OGFR	TEX11
	NACA	SLC25A27		PARP14	TOX3
	NDUFA11	SMIM43		PCF11	TRIQK
	NEU1	SMPX		PECAM1	TTN
	NSDHL	SORT1		PHLDB1	UNC5C
	NUP153	SPTLC1		PLEKHG2	VWA5B2
	NYAP1	SRSF8		PLIN2	WSCD2
	OBSCN-AS1	SSX3		PPCDC	ZBTB8A
	OTUD4	STAG1		PRPF18	ZFPL1
	OTUD5	STOM		PRPF3	ZNF160
	P4HB	STRA6		PRR14	ZPBP2
	PABPC1L	TAF11		PRRC2B
	PFN1	TBX1		PXN
	PI15	THBD		RALGDS
	PIGO	TKT		RGS5
	PIP5K1A	TMCO6; IK		RNF128
	PITPNM2	TP53AIP1		RORB
	PLA2G2A	TTC6		RYR1
	PLCE1	TTC9C		SALL2
	POLRMT	UCHL5		SASH1
	POR	ZIK1		SCAF1
	PPIF	ZNF157		SCNN1G
	PPIH	ZNF318		SEMA3B
	PPM1G	ZNF442		SFT2D2
	PPP2R5C	ZNF688		SGSM2
	PRDX5			SLCO2B1
	PRLHR			SMARCA2
	PRMT5			SNRNP70
	PSMB4			SNX3
	PSMC4			SP100
	PTGIS			SRGN
	RABAC1			STK38
	RABEP1			STMN1
	RAMP2			STON1-GTF2A1L; STON1
	RASGEF1B			STRN
	RGS16			SYCP2
	RPP25			TCERG1L
	RPP30			TGIF1
	RPS15			TMEM65
	SCP2D1			TNRC6C
	SELENOW			TNS2
	SLC27A4			TRPV2
	SLC9A7			TRRAP
	SMIM29			TUT4
	SMPD3			TXNIP
	SNTG1			UBE2T
	SNX8; MIR6836			USP32
	SP140L			USP54
	SSTR2			UTRN
	STARD10			VGF
	TECR			WFDC11
	TESMIN			YY1AP1
	THAP5			ZC3HAV1
	TIMM22			ZMIZ1
	TIMP3
	TMED1
	TMEM160
	TPI1
	TRAM2
	TUBA1B
	TUBB
	TUBB3
	TUBB4B
	TUFM
	TUSC3
	TUT4
	UBAC1
	USE1
	VRK3
	WDR74
	YRDC
	YTHDF3
	ZFAND2B
	ZNF394
	ZNF688
	ZNF818P
	ZNRF1
