# Supplementary material for: Key Disease Mechanisms Linked to Amyotrophic Lateral Sclerosis in Spinal Cord Motor Neurons
Source: Front Mol Neurosci. 2022 Mar 15;15:825031. doi: 10.3389/fnmol.2022.825031 (PMC8965442; doi:10.3389/fnmol.2022.825031)
Supplement: Supplementary Table 2 — Pathways analysis. [file Table_2.XLSX]

## Sheet: Pathways
Supplemental Table: Pathways analysis
GSE833							GSE19332							GSE20589							GSE26927							GSE56500							GSE68605							GSE52946 (RNAseq)
Pathway	Total	Expected	Hits	P.Value	FDR		Pathway	Total	Expected	Hits	P.Value	FDR		Pathway	Total	Expected	Hits	P.Value	FDR		Pathway	Total	Expected	Hits	P.Value	FDR		Pathway	Total	Expected	Hits	P.Value	FDR		Pathway	Total	Expected	Hits	P.Value	FDR		Pathway	Total	Expected	Hits	P.Value	FDR
Pathways in cancer	530	10	35	2.96e-11	9.43e-09		Endometrial cancer	58	0.69	5	0.000594	0.0689		Neurotrophin signaling pathway	119	1.06	7	8.36e-05	0.0204		Prostate cancer	97	0.313	5	1.22e-05	0.00387		Pathways in cancer	530	10	35	2.96e-11	9.43e-09		PI3K-Akt signaling pathway	354	2.24	10	5.88e-05	0.0163		Proteasome	45	0.0349	1	0.0344	1
Viral carcinogenesis	201	3.79	20	8.83e-10	1.4e-07		Gap junction	88	1.05	6	0.000594	0.0689		HTLV-I infection	219	1.95	9	0.000128	0.0204		Adherens junction	72	0.233	4	7.52e-05	0.012		Viral carcinogenesis	201	3.79	20	8.83e-10	1.4e-07		Glioma	75	0.475	5	0.000102	0.0163		Legionellosis	55	0.0427	1	0.0419	1
Proteoglycans in cancer	201	3.79	18	3.48e-08	3.69e-06		Cell cycle	124	1.47	7	0.00065	0.0689		Viral carcinogenesis	201	1.79	8	0.000388	0.0265		Jak-STAT signaling pathway	162	0.523	5	0.000143	0.0139		Proteoglycans in cancer	201	3.79	18	3.48e-08	3.69e-06		Proteoglycans in cancer	201	1.27	7	0.000245	0.0256		PPAR signaling pathway	74	0.0574	1	0.056	1
Colorectal cancer	86	1.62	12	5.98e-08	4.75e-06		Bladder cancer	41	0.488	4	0.00135	0.108		TNF signaling pathway	110	0.981	6	0.000417	0.0265		Pathways in cancer	530	1.71	8	0.000175	0.0139		Colorectal cancer	86	1.62	12	5.98e-08	4.75e-06		HIF-1 signaling pathway	100	0.633	5	0.000396	0.0256		Antigen processing and presentation	77	0.0597	1	0.0583	1
Adherens junction	72	1.36	11	8.35e-08	5.31e-06		Thyroid hormone signaling pathway	116	1.38	6	0.0025	0.138		p53 signaling pathway	72	0.642	5	0.000429	0.0265		Melanogenesis	101	0.326	4	0.00028	0.0178		Adherens junction	72	1.36	11	8.35e-08	5.31e-06		Hepatitis C	155	0.982	6	0.000403	0.0256		Peroxisome	83	0.0644	1	0.0627	1
HIF-1 signaling pathway	100	1.89	12	3.28e-07	1.74e-05		Viral carcinogenesis	201	2.39	8	0.0026	0.138		Thyroid hormone signaling pathway	116	1.03	6	0.000554	0.0265		Thyroid hormone signaling pathway	116	0.375	4	0.000476	0.0252		HIF-1 signaling pathway	100	1.89	12	3.28e-07	1.74e-05		Non-small cell lung cancer	66	0.418	4	0.000767	0.0407		IL-17 signaling pathway	93	0.0721	1	0.07	1
Renal cell carcinoma	69	1.3	10	5.52e-07	2.51e-05		RNA transport	165	1.96	7	0.00339	0.154		Hepatitis B	163	1.45	7	0.000583	0.0265		PI3K-Akt signaling pathway	354	1.14	6	0.000743	0.0308		Renal cell carcinoma	69	1.3	10	5.52e-07	2.51e-05		Chronic myeloid leukemia	76	0.481	4	0.0013	0.0533		Prostate cancer	97	0.0752	1	0.0729	1
Focal adhesion	199	3.76	16	9.22e-07	3.66e-05		Pathogenic Escherichia coli infection	55	0.654	4	0.00402	0.16		Apoptosis	136	1.21	6	0.00128	0.0454		FoxO signaling pathway	132	0.427	4	0.000775	0.0308		Focal adhesion	199	3.76	16	9.22e-07	3.66e-05		Focal adhesion	199	1.26	6	0.00149	0.0533		Progesterone-mediated oocyte maturation	99	0.0768	1	0.0744	1
Fluid shear stress and atherosclerosis	139	2.62	13	1.91e-06	6.09e-05		Endocrine resistance	98	1.17	5	0.00607	0.214		Measles	138	1.23	6	0.00138	0.0454		Renal cell carcinoma	69	0.223	3	0.00136	0.0479		Fluid shear stress and atherosclerosis	139	2.62	13	1.91e-06	6.09e-05		Pathways in cancer	530	3.36	10	0.00151	0.0533		Th17 cell differentiation	107	0.083	1	0.0802	1
Kaposi's sarcoma-associated herpesvirus infection	186	3.51	15	1.99e-06	6.09e-05		Mitophagy - animal	65	0.773	4	0.00729	0.214		Fluid shear stress and atherosclerosis	139	1.24	6	0.00143	0.0454		Hepatitis B	163	0.527	4	0.0017	0.0541		Kaposi's sarcoma-associated herpesvirus infection	186	3.51	15	1.99e-06	6.09e-05		ErbB signaling pathway	85	0.538	4	0.00197	0.0628		Oxidative phosphorylation	133	0.103	1	0.0988	1
Hepatitis B	163	3.08	14	2.11e-06	6.09e-05		PI3K-Akt signaling pathway	354	4.21	10	0.00904	0.214		AGE-RAGE signaling pathway in diabetic complications	100	0.892	5	0.00191	0.0551		Tuberculosis	179	0.578	4	0.0024	0.0644		Hepatitis B	163	3.08	14	2.11e-06	6.09e-05		Breast cancer	147	0.931	5	0.00225	0.0651
AGE-RAGE signaling pathway in diabetic complications	100	1.89	11	2.49e-06	6.6e-05		Thyroid cancer	37	0.44	3	0.00944	0.214		Toll-like receptor signaling pathway	104	0.927	5	0.00226	0.06		Kaposi's sarcoma-associated herpesvirus infection	186	0.601	4	0.00275	0.0644		AGE-RAGE signaling pathway in diabetic complications	100	1.89	11	2.49e-06	6.6e-05		Oxytocin signaling pathway	153	0.969	5	0.00268	0.0671
IL-17 signaling pathway	93	1.75	10	8.91e-06	0.000197		Proteoglycans in cancer	201	2.39	7	0.00979	0.214		Arrhythmogenic right ventricular cardiomyopathy (ARVC)	72	0.642	4	0.00378	0.0924		TGF-beta signaling pathway	92	0.297	3	0.0031	0.0644		IL-17 signaling pathway	93	1.75	10	8.91e-06	0.000197		GnRH signaling pathway	93	0.589	4	0.00274	0.0671
Leishmaniasis	74	1.4	9	9.23e-06	0.000197		Non-homologous end-joining	13	0.155	2	0.01	0.214		Leishmaniasis	74	0.66	4	0.00417	0.0947		Maturity onset diabetes of the young	26	0.084	2	0.00311	0.0644		Leishmaniasis	74	1.4	9	9.23e-06	0.000197		Prostate cancer	97	0.614	4	0.00319	0.0703
Ubiquitin mediated proteolysis	137	2.59	12	9.54e-06	0.000197		Hepatitis C	155	1.84	6	0.0102	0.214		Kaposi's sarcoma-associated herpesvirus infection	186	1.66	6	0.00609	0.129		Small cell lung cancer	93	0.301	3	0.00319	0.0644		Ubiquitin mediated proteolysis	137	2.59	12	9.54e-06	0.000197		Endocrine resistance	98	0.621	4	0.00331	0.0703
MAPK signaling pathway	295	5.57	18	9.89e-06	0.000197		Inositol phosphate metabolism	74	0.88	4	0.0114	0.214		Hypertrophic cardiomyopathy (HCM)	85	0.758	4	0.00682	0.136		Collecting duct acid secretion	27	0.0872	2	0.00335	0.0644		MAPK signaling pathway	295	5.57	18	9.89e-06	0.000197		Pathogenic Escherichia coli infection	55	0.348	3	0.00497	0.0988
T cell receptor signaling pathway	101	1.91	10	1.86e-05	0.000349		PPAR signaling pathway	74	0.88	4	0.0114	0.214		Basal transcription factors	45	0.401	3	0.00737	0.138		Focal adhesion	199	0.643	4	0.00352	0.0644		T cell receptor signaling pathway	101	1.91	10	1.86e-05	0.000349		Endometrial cancer	58	0.367	3	0.00577	0.107
NOD-like receptor signaling pathway	178	3.36	13	2.88e-05	0.000482		Chronic myeloid leukemia	76	0.904	4	0.0125	0.221		Focal adhesion	199	1.77	6	0.00839	0.14		Proteoglycans in cancer	201	0.649	4	0.00364	0.0644		NOD-like receptor signaling pathway	178	3.36	13	2.88e-05	0.000482		Thyroid hormone signaling pathway	116	0.735	4	0.00605	0.107
ErbB signaling pathway	85	1.6	9	2.88e-05	0.000482		Regulation of actin cytoskeleton	214	2.54	7	0.0135	0.221		Dilated cardiomyopathy	91	0.812	4	0.00865	0.14		HIF-1 signaling pathway	100	0.323	3	0.00392	0.0656		ErbB signaling pathway	85	1.6	9	2.88e-05	0.000482		Cell cycle	124	0.785	4	0.00764	0.128
Th17 cell differentiation	107	2.02	10	3.1e-05	0.000492		AMPK signaling pathway	120	1.43	5	0.0139	0.221		Proteoglycans in cancer	201	1.79	6	0.00879	0.14		Glucagon signaling pathway	103	0.333	3	0.00426	0.0677		Th17 cell differentiation	107	2.02	10	3.1e-05	0.000492		Viral carcinogenesis	201	1.27	5	0.00849	0.133
Epithelial cell signaling in Helicobacter pylori infection	68	1.28	8	3.77e-05	0.000571		ErbB signaling pathway	85	1.01	4	0.0182	0.274		Cocaine addiction	49	0.437	3	0.00933	0.141		HTLV-I infection	219	0.708	4	0.00495	0.075		Epithelial cell signaling in Helicobacter pylori infection	68	1.28	8	3.77e-05	0.000571		Renal cell carcinoma	69	0.437	3	0.00933	0.133
HTLV-I infection	219	4.13	14	6.18e-05	0.00086		Colorectal cancer	86	1.02	4	0.019	0.274		Regulation of actin cytoskeleton	214	1.91	6	0.0118	0.17		African trypanosomiasis	37	0.12	2	0.00623	0.09		HTLV-I infection	219	4.13	14	6.18e-05	0.00086		FoxO signaling pathway	132	0.836	4	0.00948	0.133
Thyroid hormone signaling pathway	116	2.19	10	6.22e-05	0.00086		FoxO signaling pathway	132	1.57	5	0.0202	0.279		PI3K-Akt signaling pathway	354	3.16	8	0.013	0.174		AMPK signaling pathway	120	0.388	3	0.00652	0.0902		Thyroid hormone signaling pathway	116	2.19	10	6.22e-05	0.00086		p53 signaling pathway	72	0.456	3	0.0105	0.133
Prostate cancer	97	1.83	9	8.26e-05	0.00108		Transcriptional misregulation in cancer	186	2.21	6	0.0231	0.305		Wnt signaling pathway	158	1.41	5	0.0131	0.174		Cell cycle	124	0.401	3	0.00714	0.0947		Prostate cancer	97	1.83	9	8.26e-05	0.00108		Melanoma	72	0.456	3	0.0105	0.133
Pertussis	76	1.43	8	8.47e-05	0.00108		Estrogen signaling pathway	138	1.64	5	0.024	0.305		Jak-STAT signaling pathway	162	1.44	5	0.0145	0.184		Signaling pathways regulating pluripotency of stem cells	139	0.449	3	0.00977	0.124		Pertussis	76	1.43	8	8.47e-05	0.00108		Regulation of actin cytoskeleton	214	1.36	5	0.011	0.133
Epstein-Barr virus infection	201	3.79	13	0.000102	0.00124		Huntington's disease	193	2.29	6	0.0271	0.331		Influenza A	167	1.49	5	0.0163	0.2		Notch signaling pathway	48	0.155	2	0.0103	0.126		Epstein-Barr virus infection	201	3.79	13	0.000102	0.00124		Estrogen signaling pathway	138	0.874	4	0.011	0.133
Rap1 signaling pathway	206	3.89	13	0.00013	0.0015		Choline metabolism in cancer	99	1.18	4	0.0299	0.331		Pathways in cancer	530	4.73	10	0.0183	0.215		Malaria	49	0.158	2	0.0107	0.127		Rap1 signaling pathway	206	3.89	13	0.00013	0.0015		Maturity onset diabetes of the young	26	0.165	2	0.0116	0.133
Chagas disease (American trypanosomiasis)	103	1.94	9	0.000132	0.0015		Breast cancer	147	1.75	5	0.0304	0.331		Mitophagy - animal	65	0.58	3	0.02	0.215		Breast cancer	147	0.475	3	0.0114	0.129		Chagas disease (American trypanosomiasis)	103	1.94	9	0.000132	0.0015		Pancreatic cancer	75	0.475	3	0.0117	0.133
TGF-beta signaling pathway	92	1.74	8	0.000324	0.00356		Focal adhesion	199	2.37	6	0.0308	0.331		Inflammatory bowel disease (IBD)	65	0.58	3	0.02	0.215		Hepatitis C	155	0.501	3	0.0131	0.144		TGF-beta signaling pathway	92	1.74	8	0.000324	0.00356		Phospholipase D signaling pathway	148	0.937	4	0.014	0.153
B cell receptor signaling pathway	71	1.34	7	0.000358	0.00379		Phospholipase D signaling pathway	148	1.76	5	0.0312	0.331		Tuberculosis	179	1.6	5	0.0214	0.215		Wnt signaling pathway	158	0.511	3	0.0138	0.147		B cell receptor signaling pathway	71	1.34	7	0.000358	0.00379		Colorectal cancer	86	0.545	3	0.0169	0.179
Neurotrophin signaling pathway	119	2.25	9	0.000393	0.00403		Ribosome biogenesis in eukaryotes	105	1.25	4	0.0361	0.37		AMPK signaling pathway	120	1.07	4	0.022	0.215		Endometrial cancer	58	0.187	2	0.0148	0.152		Neurotrophin signaling pathway	119	2.25	9	0.000393	0.00403		Gap junction	88	0.557	3	0.018	0.184
Bacterial invasion of epithelial cells	74	1.4	7	0.000462	0.00459		Cellular senescence	160	1.9	5	0.0415	0.403		Amphetamine addiction	68	0.606	3	0.0225	0.215		Influenza A	167	0.54	3	0.016	0.159		Bacterial invasion of epithelial cells	74	1.4	7	0.000462	0.00459		Hepatitis B	163	1.03	4	0.0193	0.192
Cell cycle	124	2.34	9	0.000533	0.00499		Central carbon metabolism in cancer	65	0.773	3	0.0419	0.403		Renal cell carcinoma	69	0.615	3	0.0234	0.215		Long-term potentiation	67	0.216	2	0.0195	0.188		Cell cycle	124	2.34	9	0.000533	0.00499		Prion diseases	35	0.222	2	0.0205	0.195
Choline metabolism in cancer	99	1.87	8	0.000534	0.00499		Non-small cell lung cancer	66	0.785	3	0.0435	0.403		Prolactin signaling pathway	70	0.624	3	0.0243	0.215		B cell receptor signaling pathway	71	0.229	2	0.0217	0.203		Choline metabolism in cancer	99	1.87	8	0.000534	0.00499		Small cell lung cancer	93	0.589	3	0.0208	0.195
NF-kappa B signaling pathway	100	1.89	8	0.000571	0.00519		Hepatitis B	163	1.94	5	0.0444	0.403		Cell cycle	124	1.11	4	0.0244	0.215		Huntington's disease	193	0.624	3	0.0235	0.213		NF-kappa B signaling pathway	100	1.89	8	0.000571	0.00519		AGE-RAGE signaling pathway in diabetic complications	100	0.633	3	0.0251	0.228
Hepatitis C	155	2.92	10	0.000669	0.00577		Epithelial cell signaling in Helicobacter pylori infection	68	0.809	3	0.0469	0.414		Transcriptional misregulation in cancer	186	1.66	5	0.0248	0.215		Viral carcinogenesis	201	0.649	3	0.0261	0.228		Hepatitis C	155	2.92	10	0.000669	0.00577		Bladder cancer	41	0.26	2	0.0275	0.243
Osteoclast differentiation	128	2.42	9	0.000672	0.00577									B cell receptor signaling pathway	71	0.633	3	0.0252	0.215		EGFR tyrosine kinase inhibitor resistance	79	0.255	2	0.0265	0.228		Osteoclast differentiation	128	2.42	9	0.000672	0.00577		Transcriptional misregulation in cancer	186	1.18	4	0.0296	0.254
Regulation of actin cytoskeleton	214	4.04	12	0.000696	0.00583									Adherens junction	72	0.642	3	0.0261	0.215		ECM-receptor interaction	82	0.265	2	0.0284	0.238		Regulation of actin cytoskeleton	214	4.04	12	0.000696	0.00583		Proteasome	45	0.285	2	0.0327	0.274
Toll-like receptor signaling pathway	104	1.96	8	0.000742	0.00605									Osteoclast differentiation	128	1.14	4	0.0271	0.215		cAMP signaling pathway	212	0.685	3	0.0299	0.241		Toll-like receptor signaling pathway	104	1.96	8	0.000742	0.00605		Endocrine and other factor-regulated calcium reabsorption	48	0.304	2	0.0368	0.3
Chemokine signaling pathway	190	3.59	11	0.000896	0.00712									Platinum drug resistance	73	0.651	3	0.0271	0.215		ErbB signaling pathway	85	0.275	2	0.0304	0.241		Chemokine signaling pathway	190	3.59	11	0.000896	0.00712		Epstein-Barr virus infection	201	1.27	4	0.0377	0.3
PI3K-Akt signaling pathway	354	6.68	16	0.000994	0.00771									Biosynthesis of amino acids	75	0.669	3	0.029	0.22		Colorectal cancer	86	0.278	2	0.031	0.241		PI3K-Akt signaling pathway	354	6.68	16	0.000994	0.00771		MicroRNAs in cancer	299	1.89	5	0.0397	0.303
Salmonella infection	86	1.62	7	0.00114	0.00865									Pancreatic cancer	75	0.669	3	0.029	0.22		Endocrine resistance	98	0.317	2	0.0394	0.282		Salmonella infection	86	1.62	7	0.00114	0.00865		AMPK signaling pathway	120	0.76	3	0.04	0.303
Leukocyte transendothelial migration	112	2.11	8	0.00121	0.00893									Pertussis	76	0.678	3	0.03	0.222		Progesterone-mediated oocyte maturation	99	0.32	2	0.0402	0.282		Leukocyte transendothelial migration	112	2.11	8	0.00121	0.00893		Platelet activation	124	0.785	3	0.0434	0.321
Breast cancer	147	2.77	9	0.00179	0.0128									Epstein-Barr virus infection	201	1.79	5	0.0331	0.239		Choline metabolism in cancer	99	0.32	2	0.0402	0.282		Breast cancer	147	2.77	9	0.00179	0.0128
Small cell lung cancer	93	1.75	7	0.00181	0.0128									cAMP signaling pathway	212	1.89	5	0.0402	0.278		AGE-RAGE signaling pathway in diabetic complications	100	0.323	2	0.0409	0.282		Small cell lung cancer	93	1.75	7	0.00181	0.0128
cAMP signaling pathway	212	4	11	0.00217	0.015									Salmonella infection	86	0.767	3	0.0411	0.278		Non-homologous end-joining	13	0.042	1	0.0412	0.282		cAMP signaling pathway	212	4	11	0.00217	0.015
Endocrine resistance	98	1.85	7	0.00244	0.0165									Colorectal cancer	86	0.767	3	0.0411	0.278		T cell receptor signaling pathway	101	0.326	2	0.0417	0.282		Endocrine resistance	98	1.85	7	0.00244	0.0165
Pancreatic cancer	75	1.42	6	0.00281	0.0186									Longevity regulating pathway	89	0.794	3	0.0448	0.297		Toll-like receptor signaling pathway	104	0.336	2	0.0439	0.291		Pancreatic cancer	75	1.42	6	0.00281	0.0186
Chronic myeloid leukemia	76	1.43	6	0.00301	0.0195									Hippo signaling pathway	154	1.37	4	0.0482	0.299									Chronic myeloid leukemia	76	1.43	6	0.00301	0.0195
Spliceosome	134	2.53	8	0.00374	0.0238									Th1 and Th2 cell differentiation	92	0.82	3	0.0486	0.299									Spliceosome	134	2.53	8	0.00374	0.0238
MicroRNAs in cancer	299	5.64	13	0.00416	0.0259									Hepatitis C	155	1.38	4	0.0491	0.299									MicroRNAs in cancer	299	5.64	13	0.00416	0.0259
Ras signaling pathway	232	4.38	11	0.00434	0.0265									IL-17 signaling pathway	93	0.829	3	0.0499	0.299									Ras signaling pathway	232	4.38	11	0.00434	0.0265
Estrogen signaling pathway	138	2.6	8	0.00447	0.0268									Small cell lung cancer	93	0.829	3	0.0499	0.299									Estrogen signaling pathway	138	2.6	8	0.00447	0.0268
Endometrial cancer	58	1.09	5	0.00458	0.0269																							Endometrial cancer	58	1.09	5	0.00458	0.0269
TNF signaling pathway	110	2.08	7	0.00465	0.0269																							TNF signaling pathway	110	2.08	7	0.00465	0.0269
Tight junction	170	3.21	9	0.00476	0.027																							Tight junction	170	3.21	9	0.00476	0.027
VEGF signaling pathway	59	1.11	5	0.00493	0.0272																							VEGF signaling pathway	59	1.11	5	0.00493	0.0272
Thyroid cancer	37	0.698	4	0.00496	0.0272																							Thyroid cancer	37	0.698	4	0.00496	0.0272
Tuberculosis	179	3.38	9	0.00664	0.0358																							Tuberculosis	179	3.38	9	0.00664	0.0358
Alcoholism	180	3.4	9	0.00688	0.0365																							Alcoholism	180	3.4	9	0.00688	0.0365
Bladder cancer	41	0.774	4	0.00717	0.037																							Bladder cancer	41	0.774	4	0.00717	0.037
Shigellosis	65	1.23	5	0.00744	0.037																							Shigellosis	65	1.23	5	0.00744	0.037
Central carbon metabolism in cancer	65	1.23	5	0.00744	0.037																							Central carbon metabolism in cancer	65	1.23	5	0.00744	0.037
Inflammatory bowel disease (IBD)	65	1.23	5	0.00744	0.037																							Inflammatory bowel disease (IBD)	65	1.23	5	0.00744	0.037
Acute myeloid leukemia	66	1.25	5	0.00793	0.0382																							Acute myeloid leukemia	66	1.25	5	0.00793	0.0382
Non-small cell lung cancer	66	1.25	5	0.00793	0.0382																							Non-small cell lung cancer	66	1.25	5	0.00793	0.0382
Oxytocin signaling pathway	153	2.89	8	0.00823	0.0391																							Oxytocin signaling pathway	153	2.89	8	0.00823	0.0391
Wnt signaling pathway	158	2.98	8	0.0099	0.0463																							Wnt signaling pathway	158	2.98	8	0.0099	0.0463
Prolactin signaling pathway	70	1.32	5	0.0101	0.0466																							Prolactin signaling pathway	70	1.32	5	0.0101	0.0466
Jak-STAT signaling pathway	162	3.06	8	0.0114	0.0519																							Jak-STAT signaling pathway	162	3.06	8	0.0114	0.0519
Hedgehog signaling pathway	47	0.887	4	0.0116	0.0519																							Hedgehog signaling pathway	47	0.887	4	0.0116	0.0519
FoxO signaling pathway	132	2.49	7	0.0122	0.0541																							FoxO signaling pathway	132	2.49	7	0.0122	0.0541
Measles	138	2.6	7	0.0153	0.0669																							Measles	138	2.6	7	0.0153	0.0669
EGFR tyrosine kinase inhibitor resistance	79	1.49	5	0.0165	0.0708																							EGFR tyrosine kinase inhibitor resistance	79	1.49	5	0.0165	0.0708
Pathogenic Escherichia coli infection	55	1.04	4	0.0197	0.0816																							Pathogenic Escherichia coli infection	55	1.04	4	0.0197	0.0816
Legionellosis	55	1.04	4	0.0197	0.0816																							Legionellosis	55	1.04	4	0.0197	0.0816
Toxoplasmosis	113	2.13	6	0.0198	0.0816																							Toxoplasmosis	113	2.13	6	0.0198	0.0816
Transcriptional misregulation in cancer	186	3.51	8	0.0243	0.0989																							Transcriptional misregulation in cancer	186	3.51	8	0.0243	0.0989
Viral myocarditis	59	1.11	4	0.0249	0.0996																							Viral myocarditis	59	1.11	4	0.0249	0.0996
Gap junction	88	1.66	5	0.0251	0.0996																							Gap junction	88	1.66	5	0.0251	0.0996
Th1 and Th2 cell differentiation	92	1.74	5	0.0297	0.116																							Th1 and Th2 cell differentiation	92	1.74	5	0.0297	0.116
GnRH signaling pathway	93	1.75	5	0.0309	0.12																							GnRH signaling pathway	93	1.75	5	0.0309	0.12
Mitophagy - animal	65	1.23	4	0.0339	0.13																							Mitophagy - animal	65	1.23	4	0.0339	0.13
Circadian entrainment	97	1.83	5	0.0361	0.137																							Circadian entrainment	97	1.83	5	0.0361	0.137
Dopaminergic synapse	131	2.47	6	0.0372	0.139																							Dopaminergic synapse	131	2.47	6	0.0372	0.139
Pancreatic secretion	98	1.85	5	0.0375	0.139																							Pancreatic secretion	98	1.85	5	0.0375	0.139
Fc epsilon RI signaling pathway	68	1.28	4	0.0391	0.141																							Fc epsilon RI signaling pathway	68	1.28	4	0.0391	0.141
Ferroptosis	40	0.755	3	0.0391	0.141																							Ferroptosis	40	0.755	3	0.0391	0.141
Endocytosis	244	4.6	9	0.041	0.147																							Endocytosis	244	4.6	9	0.041	0.147
RIG-I-like receptor signaling pathway	70	1.32	4	0.0428	0.151																							RIG-I-like receptor signaling pathway	70	1.32	4	0.0428	0.151
Apoptosis	136	2.57	6	0.0434	0.152																							Apoptosis	136	2.57	6	0.0434	0.152
Platinum drug resistance	73	1.38	4	0.0487	0.168																							Platinum drug resistance	73	1.38	4	0.0487	0.168

## Sheet: Pathways Venn Diagram
shared between 6 arrays								shared between 5 arrays
[GSE833] and [GSE19332] and [GSE20589] and [GSE26927] and [GSE56500] and [GSE68605]:								[GSE833] and [GSE20589] and [GSE26927] and [GSE56500] and [GSE68605]:
Viral carcinogenesis								Pathways in cancer
Proteoglycans in cancer								Renal cell carcinoma
Colorectal cancer								AGE-RAGE signaling pathway in diabetic complications
Focal adhesion								Small cell lung cancer
Hepatitis B
Thyroid hormone signaling pathway								[GSE833] and [GSE19332] and [GSE20589] and [GSE56500] and [GSE68605]:
Cell cycle								Regulation of actin cytoskeleton
Hepatitis C								Transcriptional misregulation in cancer
PI3K-Akt signaling pathway
								[GSE833] and [GSE19332] and [GSE26927] and [GSE56500] and [GSE68605]:
								ErbB signaling pathway
								Breast cancer
								Endocrine resistance
								Endometrial cancer
								FoxO signaling pathway
shared between 4 arrays								shared between 3 arrays
[GSE833] and [GSE20589] and [GSE56500] and [GSE68605]:								[GSE833] and [GSE20589] and [GSE56500]:
Epstein-Barr virus infection								Fluid shear stress and atherosclerosis
Pancreatic cancer								IL-17 signaling pathway
								Leishmaniasis
[GSE833] and [GSE19332] and [GSE56500] and [GSE68605]:								Pertussis
Chronic myeloid leukemia								Neurotrophin signaling pathway
Estrogen signaling pathway								Osteoclast differentiation
Bladder cancer								Salmonella infection
Non-small cell lung cancer								TNF signaling pathway
Pathogenic Escherichia coli infection								Inflammatory bowel disease (IBD)
Gap junction								Prolactin signaling pathway
								Measles
[GSE833] and [GSE19332] and [GSE20589] and [GSE56500]:								Th1 and Th2 cell differentiation
Mitophagy - animal								Apoptosis
								Platinum drug resistance
[GSE833] and [GSE19332] and [GSE26927] and [GSE56500]:
Choline metabolism in cancer								[GSE833] and [GSE56500] and [GSE68605]:
								MicroRNAs in cancer
[GSE19332] and [GSE20589] and [GSE26927] and [GSE68605]:								Oxytocin signaling pathway
AMPK signaling pathway								GnRH signaling pathway
[GSE833] and [GSE26927] and [GSE56500] and [GSE68605]:								[GSE833] and [GSE19332] and [GSE56500]:
HIF-1 signaling pathway								Epithelial cell signaling in Helicobacter pylori infection
Prostate cancer								Thyroid cancer
								Central carbon metabolism in cancer
[GSE833] and [GSE20589] and [GSE26927] and [GSE56500]:
Adherens junction								[GSE833] and [GSE26927] and [GSE56500]:
Kaposi's sarcoma-associated herpesvirus infection								T cell receptor signaling pathway
HTLV-I infection								TGF-beta signaling pathway
B cell receptor signaling pathway								EGFR tyrosine kinase inhibitor resistance
Toll-like receptor signaling pathway
cAMP signaling pathway
Tuberculosis
Wnt signaling pathway
Jak-STAT signaling pathway
shared between 2 arrays
[GSE833] and [GSE56500]:
Ubiquitin mediated proteolysis
MAPK signaling pathway
NOD-like receptor signaling pathway
Th17 cell differentiation
Rap1 signaling pathway
Chagas disease (American trypanosomiasis)
Bacterial invasion of epithelial cells
NF-kappa B signaling pathway
Chemokine signaling pathway
Leukocyte transendothelial migration
Spliceosome
Ras signaling pathway
Tight junction
VEGF signaling pathway
Alcoholism
Shigellosis
Acute myeloid leukemia
Hedgehog signaling pathway
Legionellosis
Toxoplasmosis
Viral myocarditis
Circadian entrainment
Dopaminergic synapse
Pancreatic secretion
Fc epsilon RI signaling pathway
Ferroptosis
Endocytosis
RIG-I-like receptor signaling pathway
[GSE19332] and [GSE26927]:
Non-homologous end-joining
Huntington's disease
[GSE19332] and [GSE68605]:
Phospholipase D signaling pathway
[GSE20589] and [GSE68605]:
p53 signaling pathway
[GSE26927] and [GSE68605]:
Maturity onset diabetes of the young
[GSE20589] and [GSE26927]:
Influenza A
