# Supplementary material for: Key Disease Mechanisms Linked to Amyotrophic Lateral Sclerosis in Spinal Cord Motor Neurons
Source: Front Mol Neurosci. 2022 Mar 15;15:825031. doi: 10.3389/fnmol.2022.825031 (PMC8965442; doi:10.3389/fnmol.2022.825031)
Supplement: Supplementary Table 5 — miRNA pathways. [file Table_5.XLSX]

## Sheet: All Arrays
miRNA pathways using TargetScan prediction tool from miTALOS 2.0
Pathway data was extracted from KEGG, Reactome and WikiPathways (wp).
Pathways in red are sharedbetween the 7 array
GSE833					GSE19332					GSE20589					GSE52946
Source	Name	E	p-value		Source	Name	E	p-value		Source	Name	E	p-value		Source	Name	E	p-value
wp	Insulin Signaling	1.88856	0.000227286		wp	Synaptic Vesicle Pathway	4.58908	0.000662692		wp	Endoderm Differentiation	1.92831	0.000980291		wp	IL-5 Signaling Pathway	4.72569	8.23941e-05
wp	EGF-EGFR Signaling Pathway	1.66771	0.00255784		wp	EGF-EGFR Signaling Pathway	1.95588	0.00066765		wp	EGF-EGFR Signaling Pathway	1.79191	0.00150376		kegg	T cell receptor signaling pathway	2.96067	0.000232895
kegg	Neurotrophin signaling pathway	1.71189	0.00685163		wp	BDNF signaling pathway	1.98276	0.00113325		kegg	Axon guidance	1.87824	0.00272921		wp	Kit receptor signaling pathway	3.40288	0.00109598
kegg	Renal cell carcinoma	2.11452	0.00718808		wp	Endoderm Differentiation	1.94783	0.00158404		wp	Regulation of Microtubule Cytoskeleton	3.37172	0.00279169		kegg	mTOR signaling pathway	3.33574	0.0013389
wp	TGF beta Signaling Pathway	1.65513	0.00757248		wp	Insulin Signaling	1.85315	0.00167543		wp	Wnt Signaling Pathway	2.46855	0.0038985		kegg	Colorectal cancer	3.20908	0.00195712
wp	Signaling Pathways in Glioblastoma	1.90772	0.00769212		kegg	Endocytosis	1.6752	0.00187637		wp	Oncostatin M Signaling Pathway	2.42167	0.00492817		kegg	Endometrial cancer	3.43182	0.00214786
wp	BDNF signaling pathway	1.60977	0.00815828		wp	Wnt Signaling Pathway and Pluripotency	2.15471	0.00293611		wp	Wnt Signaling Pathway and Pluripotency	1.94406	0.00538058		kegg	B cell receptor signaling pathway	3.05176	0.00169331
kegg	Signaling pathways regulating pluripotency of stem cells	1.57502	0.0121425		kegg	Hippo signaling pathway	1.7637	0.00424212		wp	Insulin Signaling	1.65054	0.00611678		wp	IL17 signaling pathway	4.51963	0.00133361
kegg	Axon guidance	1.6142	0.0127949		kegg	Axon guidance	1.84953	0.00553228		wp	Signaling Pathways in Glioblastoma	2.07197	0.00624562		kegg	Prolactin signaling pathway	3.05176	0.00169331
wp	Structural Pathway of Interleukin 1 (IL-1)	2.27705	0.0190667		wp	Regulation of Microtubule Cytoskeleton	3.32241	0.00595979		wp	TGF beta Signaling Pathway	1.67972	0.0105497		wp	IL-4 Signaling Pathway	3.51206	0.00174043
kegg	Glioma	1.92235	0.01907		wp	Wnt Signaling Pathway	2.49321	0.00639489		wp	TSH signaling pathway	2.20471	0.0106189		wp	Insulin Signaling	2.2638	0.00244131
wp	BMP Signalling and Regulation	9.38089	0.0198637		kegg	Signaling pathways regulating pluripotency of stem cells	1.7166	0.00875883		wp	BDNF signaling pathway	1.57557	0.0180024		wp	Oncostatin M Signaling Pathway	3.03605	0.0032996
wp	Regulation of Microtubule Cytoskeleton	2.16751	0.0232612		wp	Endochondral Ossification	2.402	0.00953504		wp	Interactome of polycomb repressive complex 2 (PRC2)	9.06159	0.0196101		wp	TCR Signaling Pathway	2.56948	0.00557942
kegg	Chronic myeloid leukemia	1.74417	0.0325848		kegg	Proteoglycans in cancer	1.53947	0.00992384		kegg	Glioma	2.0167	0.0215448		wp	B Cell Receptor Signaling Pathway	2.39051	0.0109256
wp	TSH signaling pathway	1.78952	0.0362063		wp	Signaling Pathways in Glioblastoma	1.96523	0.0158334		kegg	Circadian rhythm	3.14309	0.0221662		wp	Wnt Signaling Pathway Netpath	2.99591	0.0126836
wp	Oncostatin M Signaling Pathway	1.78952	0.0362063		kegg	Glioma	2.20134	0.0165786		kegg	Signaling pathways regulating pluripotency of stem cells	1.54487	0.0243913		wp	Mesodermal Commitment Pathway	2.0463	0.0138433
wp	Signal Transduction of S1P Receptor	2.70146	0.0446912		wp	TGF beta Signaling Pathway	1.6257	0.0221965		wp	Synaptic Vesicle Pathway	2.19909	0.0259953		kegg	Signaling pathways regulating pluripotency of stem cells	2.07196	0.015875
wp	Aryl Hydrocarbon Receptor	1.95104	0.0485292		kegg	AMPK signaling pathway	1.63421	0.025526		wp	Endochondral Ossification	1.97612	0.026502		kegg	Prostate cancer	2.39005	0.0160927
					kegg	Renal cell carcinoma	2.03154	0.0276146		wp	Structural Pathway of Interleukin 1 (IL-1)	2.35131	0.0278985		wp	SIDS Susceptibility Pathways	1.97402	0.0197909
					wp	Mesodermal Commitment Pathway	1.52336	0.0299253		kegg	Renal cell carcinoma	1.89026	0.033838		wp	miR-targeted genes in lymphocytes - TarBase	1.54977	0.0211848
					kegg	TGF-beta signaling pathway	1.84706	0.0311009		kegg	Circadian entrainment	1.65273	0.0355291		wp	Estrogen signaling pathway	3.9493	0.0270278
					wp	TSH signaling pathway	1.99299	0.0330171		wp	miR-targeted genes in muscle cell - TarBase	1.26843	0.0359274		kegg	Acute myeloid leukemia	2.63446	0.0297203
					wp	Oncostatin M Signaling Pathway	1.99299	0.0330171		kegg	Hippo signaling pathway	1.46723	0.0374152		wp	RANKL-RANK Signaling Pathway	2.7449	0.0228827
										wp	Mesodermal Commitment Pathway	1.46723	0.0374152		wp	TOR Signaling	3.23781	0.0305114
										kegg	Proteoglycans in cancer	1.38821	0.0379299		kegg	Renal cell carcinoma	2.59898	0.0200417
										kegg	TGF-beta signaling pathway	1.69959	0.0465632		kegg	Chronic myeloid leukemia	2.31709	0.0432232
															wp	Leptin signaling pathway	2.28171	0.0476012
GSE26927					GSE56500					GSE68605
Source	Name	E	p-value		Source	Name	E	p-value		Source	Name	E	p-value
wp	Insulin Signaling	1.64553	0.00262925		wp	EGF-EGFR Signaling Pathway	2.28895	8.21961e-05		wp	EGF-EGFR Signaling Pathway	1.88752	0.000639299
kegg	Glioma	2.08295	0.00633791		wp	Insulin Signaling	2.06607	0.000445158		wp	Endoderm Differentiation	1.97581	0.000698394
wp	EGF-EGFR Signaling Pathway	1.47529	0.0182223		wp	Synaptic Vesicle Pathway	5.35721	0.000542198		wp	Wnt Signaling Pathway	2.68509	0.00201482
wp	Signaling Pathways in Glioblastoma	1.73163	0.0184869		wp	Endoderm Differentiation	2.1393	0.000603302		wp	Oncostatin M Signaling Pathway	2.63504	0.00256364
wp	Nuclear Receptors	2.3058	0.0216026		wp	BDNF signaling pathway	1.89221	0.00291049		wp	Insulin Signaling	1.73544	0.00284826
kegg	Focal adhesion	1.38801	0.0239998		kegg	Axon guidance	1.95928	0.00354245		wp	Regulation of Microtubule Cytoskeleton	3.32164	0.00321605
kegg	mTOR signaling pathway	1.83907	0.0297177		wp	Endochondral Ossification	2.78537	0.00458274		kegg	Axon guidance	1.85017	0.0034952
kegg	Signaling pathways regulating pluripotency of stem cells	1.45734	0.0330582		wp	Regulation of Microtubule Cytoskeleton	3.73536	0.00472579		kegg	Endocytosis	1.56166	0.00448306
wp	BMP Signalling and Regulation	5.31471	0.0335086		wp	Wnt Signaling Pathway and Pluripotency	2.10356	0.00494963		wp	Structural Pathway of Interleukin 1 (IL-1)	3.15051	0.00544487
kegg	Pancreatic cancer	1.7462	0.0361459		wp	Signaling Pathways in Glioblastoma	2.27993	0.00559594		wp	Signaling Pathways in Glioblastoma	2.04111	0.00751151
kegg	Renal cell carcinoma	1.7462	0.0361459		wp	Structural Pathway of Interleukin 1 (IL-1)	3.55238	0.00725443		wp	TGF beta Signaling Pathway	1.72141	0.00782464
					wp	TSH signaling pathway	2.50624	0.00857148		kegg	Renal cell carcinoma	2.21478	0.0099495
					wp	Oncostatin M Signaling Pathway	2.50624	0.00857148		wp	TSH signaling pathway	2.17191	0.0123711
					kegg	Proteoglycans in cancer	1.56925	0.00882084		wp	Endochondral Ossification	2.12906	0.0153443
					kegg	mTOR signaling pathway	2.58168	0.00991478		kegg	Signaling pathways regulating pluripotency of stem cells	1.57661	0.0191266
					kegg	Hippo signaling pathway	1.67364	0.0107249		wp	Mesodermal Commitment Pathway	1.54127	0.0197948
					kegg	Endocytosis	1.52902	0.0112251		wp	Interactome of polycomb repressive complex 2 (PRC2)	8.92732	0.0209335
					kegg	Signaling pathways regulating pluripotency of stem cells	1.70362	0.0117375		wp	Wnt Signaling Pathway and Pluripotency	1.72068	0.0213122
					wp	Wnt Signaling Pathway	2.27786	0.0152797		wp	BDNF signaling pathway	1.55199	0.022443
					kegg	Renal cell carcinoma	2.27786	0.0152797		kegg	Circadian rhythm	3.09646	0.0243527
					wp	TGF beta Signaling Pathway	1.69426	0.0163603		wp	Synaptic Vesicle Pathway	2.16642	0.0293502
					kegg	Glioma	2.23621	0.0182554		kegg	Focal adhesion	1.39675	0.0337241
					kegg	ErbB signaling pathway	1.87626	0.0248431		kegg	Proteoglycans in cancer	1.40001	0.0338871
					wp	MAPK Cascade	3.94345	0.0258349		kegg	mTOR signaling pathway	1.95775	0.035355
					kegg	Focal adhesion	1.43305	0.0325812		kegg	Glioma	1.82467	0.0469195
					kegg	Adherens junction	1.91938	0.0356506
					wp	Mesodermal Commitment Pathway	1.49458	0.0426726
					kegg	AMPK signaling pathway	1.56258	0.0465968
Shared between 7 arrays					Shared between 6 arrays					Shared between 5 arrays
[GSE833] and [GSE19332] and [GSE20589] and [GSE26927] and [GSE56500] and [GSE68605] and [GSE52946]:					[GSE833] and [GSE19332] and [GSE20589] and [GSE26927] and [GSE56500] and [GSE68605]:					[GSE833] and [GSE19332] and [GSE20589] and [GSE56500] and [GSE68605]:
Insulin Signaling					EGF-EGFR Signaling Pathway					TGF beta Signaling Pathway
Signaling pathways regulating pluripotency of stem cells					Signaling Pathways in Glioblastoma					BDNF signaling pathway
Renal cell carcinoma					Glioma					Axon guidance
										Regulation of Microtubule Cytoskeleton
					[GSE833] and [GSE19332] and [GSE20589] and [GSE56500] and [GSE68605] and [GSE52946]					TSH signaling pathway
					Oncostatin M Signaling Pathway
										[GSE19332] and [GSE20589] and [GSE56500] and [GSE68605] and [GSE52946]:
										Mesodermal Commitment Pathway
										Wnt Signaling Pathway
										[GSE26927] and [GSE56500] and [GSE68605] and [GSE52946] and [GSE52946]:
										mTOR signaling pathway
Shared between 4 arrays					Shared between 3 arrays					Shared between 2 arrays				Unique
[GSE833] and [GSE20589] and [GSE56500] and [GSE68605]:					[GSE19332] and [GSE20589] and [GSE56500]:					[GSE833] and [GSE26927]:				[GSE833]:
Structural Pathway of Interleukin 1 (IL-1)					Hippo signaling pathway					BMP Signalling and Regulation				Neurotrophin signaling pathway
														Signal Transduction of S1P Receptor
[GSE19332] and [GSE20589] and [GSE56500] and [GSE68605]:					[GSE19332] and [GSE56500] and [GSE68605]:					[GSE19332] and [GSE20589]:				Aryl Hydrocarbon Receptor
Synaptic Vesicle Pathway					Endocytosis					TGF-beta signaling pathway
Endoderm Differentiation
					[GSE26927] and [GSE56500] and [GSE68605]:					[GSE19332] and [GSE56500]:				[GSE56500]:
					Focal adhesion					AMPK signaling pathway				ErbB signaling pathway
Endochondral Ossification														MAPK Cascade
Proteoglycans in cancer										[GSE20589] and [GSE68605]:				Adherens junction
										Interactome of polycomb repressive complex 2 (PRC2)
										Circadian rhythm				[GSE20589]:
														Circadian entrainment
										[GSE833] and [GSE52946]:				miR-targeted genes in muscle cell - TarBase
										Chronic myeloid leukemia
														[GSE26927]:
														Pancreatic cancer
														[GSE52946]:
														IL-5 Signaling Pathway
														T cell receptor signaling pathway
														Kit receptor signaling pathway
														Colorectal cancer
														Endometrial cancer
														B cell receptor signaling pathway
														IL17 signaling pathway
														Prolactin signaling pathway
														IL-4 Signaling Pathway
														TCR Signaling Pathway
														Prostate cancer
														SIDS Susceptibility Pathways
														miR-targeted genes in lymphocytes - TarBase
														Estrogen signaling pathway
														Acute myeloid leukemia
														RANKL-RANK Signaling Pathway
														Leptin signaling pathway
