# Supplementary material for: Key Disease Mechanisms Linked to Amyotrophic Lateral Sclerosis in Spinal Cord Motor Neurons
Source: Front Mol Neurosci. 2022 Mar 15;15:825031. doi: 10.3389/fnmol.2022.825031 (PMC8965442; doi:10.3389/fnmol.2022.825031)
Supplement: Supplementary Table 6 — Protein-chemicals interactions analysis. [file Table_6.XLSX]

## Sheet: Sheet1
Protein-Chemical analysis (Minimum networks) using Comparative Toxicogenomics Database (CTD)
The chemicals in red are shared between 6 arrays
GSE833					GSE19332					GSE20589					GSE52946
															NA
Id	Label	Degree	Betweenness		Id	Label	Degree	Betweenness		Id	Label	Degree	Betweenness
D014635	Valproic Acid	28	517.97		D014635	Valproic Acid	98	4940.97		D014635	Valproic Acid	61	2026.2
D016572	Cyclosporine	27	391.79		D016572	Cyclosporine	75	2562.73		D016604	Aflatoxin B1	47	1392.27
D019327	Copper Sulfate	20	210.75		D016604	Aflatoxin B1	58	2099.49		C516138	(6-(4-(2-piperidin-1-ylethoxy)phenyl))-3-pyridin-4-ylpyrazolo(1,5-a)pyrimidine	45	883.45
D001564	Benzo(a)pyrene	19	180.34		D019327	Copper Sulfate	56	1663.96		C459179	4-(5-benzo(1,3)dioxol-5-yl-4-pyridin-2-yl-1H-imidazol-2-yl)benzamide	44	821.72
D000082	Acetaminophen	19	177.57		C516138	(6-(4-(2-piperidin-1-ylethoxy)phenyl))-3-pyridin-4-ylpyrazolo(1,5-a)pyrimidine	49	930.79		D016572	Cyclosporine	42	857.01
C459179	4-(5-benzo(1,3)dioxol-5-yl-4-pyridin-2-yl-1H-imidazol-2-yl)benzamide	19	168.52		C459179	4-(5-benzo(1,3)dioxol-5-yl-4-pyridin-2-yl-1H-imidazol-2-yl)benzamide	48	861.76		D012822	Silicon Dioxide	30	501.2
D012822	Silicon Dioxide	16	139.35		D000082	Acetaminophen	45	900.15		D000082	Acetaminophen	30	461.28
D016604	Aflatoxin B1	16	119.95		D001564	Benzo(a)pyrene	40	849.34		C012589	trichostatin A	30	363.79
D004958	Estradiol	15	106.1		D018501	Antirheumatic Agents	39	726.25		D001564	Benzo(a)pyrene	29	492.14
D018501	Antirheumatic Agents	14	142.45		D012822	Silicon Dioxide	37	913.51		D019327	Copper Sulfate	29	491.59
C018021	cobaltous chloride	14	125.68		D008741	Methyl Methanesulfonate	37	634.05		D014212	Tretinoin	28	543.47
C014347	decitabine	14	113.73		D001151	Arsenic	36	860.79		D001151	Arsenic	26	512.12
C059514	resveratrol	14	102.35		D013749	Tetrachlorodibenzodioxin	36	756.56		D004958	Estradiol	25	316.15
C006632	arsenic trioxide	13	100.65		D014212	Tretinoin	36	638.39		D008741	Methyl Methanesulfonate	25	280.78
D010936	Plant Extracts	12	85.74		D004958	Estradiol	34	597.68		D006861	Hydrogen Peroxide	24	478.9
C088658	zoledronic acid	12	85.35		C492448	ICG 001	33	561.35		C561695	(+)-JQ1 compound	22	347.66
D011794	Quercetin	12	72.87		C018021	cobaltous chloride	31	548.99		D009532	Nickel	21	349.23
C410337	K 7174	12	63.52		C410337	K 7174	31	442.79		C018475	butyraldehyde	21	268.8
D009532	Nickel	11	82.92		C012589	trichostatin A	31	397.99		D005557	Formaldehyde	21	231.17
C017947	sodium arsenite	11	79.18		D015123	7,8-Dihydro-7,8-dihydroxybenzo(a)pyrene 9,10-oxide	31	379.75		D018501	Antirheumatic Agents	20	454.61
D011374	Progesterone	11	56.73		D001280	Atrazine	30	613.06		D015123	7,8-Dihydro-7,8-dihydroxybenzo(a)pyrene 9,10-oxide	20	212.79
D002117	Calcitriol	10	57.99		C006632	arsenic trioxide	30	576.46		D013749	Tetrachlorodibenzodioxin	20	206.84
D001151	Arsenic	10	56.96		C111237	vorinostat	29	396.9		C018021	cobaltous chloride	19	229.5
C561695	(+)-JQ1 compound	9	60.9		D010936	Plant Extracts	28	554.2		D011794	Quercetin	19	158.95
D006861	Hydrogen Peroxide	9	55.43		D011794	Quercetin	28	343.36		C059514	resveratrol	18	175.64
D002945	Cisplatin	9	37.93		D005557	Formaldehyde	28	284.09		D002117	Calcitriol	18	141.11
D002220	Carbamazepine	9	35.18		C561695	(+)-JQ1 compound	26	425.03		C027373	potassium chromate(VI)	16	125.05
D015123	7,8-Dihydro-7,8-dihydroxybenzo(a)pyrene 9,10-oxide	8	37.04		C584509	C646 compound	24	259.27		D005020	Ethyl Methanesulfonate	16	86.88
D002104	Cadmium	8	27.82		C018475	butyraldehyde	23	316.45		D003300	Copper	15	239.04
C584509	C646 compound	7	41.92		C027373	potassium chromate(VI)	22	286.16		C006632	arsenic trioxide	15	152.93
C018475	butyraldehyde	7	21.41		D012643	Selenium	22	224.51		C492448	ICG 001	15	98.02
D019256	Cadmium Chloride	6	20.63		D004791	Enzyme Inhibitors	22	217.63		C111237	vorinostat	15	94.43
C029938	nickel sulfate	6	16.36		D010662	Phenylmercuric Acetate	22	172.76		C014347	decitabine	14	332.94
D001280	Atrazine	6	15.83		D002220	Carbamazepine	21	433.6		D011374	Progesterone	14	193.68
D007854	Lead	5	17.66		D014810	Vitamin E	21	205.49		C118739	entinostat	14	151.48
C511402	Grape Seed Proanthocyanidins	5	17.22		D014750	Vincristine	21	165.92		D001280	Atrazine	13	241.33
D015215	Zidovudine	5	16.05		D003375	Coumestrol	21	151.01		C017947	sodium arsenite	13	123.6
C006780	bisphenol A	5	13.19		D005020	Ethyl Methanesulfonate	21	129.27		D003375	Coumestrol	13	66.6
D001241	Aspirin	5	12.46		C017947	sodium arsenite	20	310.93		D020122	tert-Butylhydroperoxide	12	79.83
D004791	Enzyme Inhibitors	5	11.13		C045651	epigallocatechin gallate	20	241.23		C044887	beta-methylcholine	12	63.67
D052638	Particulate Matter	4	15.92		D015032	Zinc	20	232.56		D010936	Plant Extracts	11	101.82
D006830	Hydralazine	4	9.72		D008727	Methotrexate	20	228.26		D004791	Enzyme Inhibitors	11	93.07
D011192	Potassium Dichromate	4	9.26		D006861	Hydrogen Peroxide	20	191.4		D019256	Cadmium Chloride	11	65.57
D002392	Catechin	4	8.9		D002945	Cisplatin	19	160.65		C045651	epigallocatechin gallate	11	64.37
D013739	Testosterone	4	8.37		D009532	Nickel	19	157.46		D002945	Cisplatin	11	43.24
D004317	Doxorubicin	4	7.11		C014347	decitabine	17	169.45		C005556	propionaldehyde	10	57.37
C029497	2,3-bis(3'-hydroxybenzyl)butyrolactone	4	4.5		C006780	bisphenol A	17	163.32		C584509	C646 compound	10	50.34
C032668	1-nitropyrene	3	11		D013849	Thimerosal	17	148.65		C006780	bisphenol A	10	48.1
C026486	1,2,5,6-dibenzanthracene	3	4.94		D003300	Copper	17	144.3		D002220	Carbamazepine	10	46.5
C475919	hydroxytamoxifen	3	3.9		C044887	beta-methylcholine	17	110.4		C046012	pentanal	10	42.39
C016601	afimoxifene	3	3.39		D002104	Cadmium	16	178.7		C086401	pentabromodiphenyl ether	10	39.49
C015001	arsenite	3	3.18		D011374	Progesterone	16	134.08		D003976	Diazinon	9	123.86
C005556	propionaldehyde	3	2.91		C100187	chloropicrin	16	114.38		C015001	arsenite	9	90.64
D001374	Azacitidine	2	4.66		D003703	Demecolcine	16	89.76		C029938	nickel sulfate	9	53.06
C014024	2,4,5,2',4',5'-hexachlorobiphenyl	2	2.04		D010100	Oxygen	15	152.42		D001554	Benzene	9	49.32
D003561	Cytarabine	2	1.88		D002117	Calcitriol	15	95.28		D008727	Methotrexate	9	40.86
C002202	4-oxoretinoic acid	2	1.6		C005556	propionaldehyde	14	270.94		D018038	Sodium Selenite	9	40.2
C106812	adefovir dipivoxil	2	1.6		C118739	entinostat	14	58.85		D013739	Testosterone	9	27.89
C517041	(4-amino-1,4-dihydro-3-(2-pyridyl)-5-thioxo-1,2,4-triazole)copper(II)	2	1.38		D019833	Genistein	13	105.7		D014810	Vitamin E	8	47
C517943	1-(4-(6-bromobenzo(1,3)dioxol-5-yl)-3a,4,5,9b-tetrahydro-3H-cyclopenta(c)quinolin-8-yl)ethanone	2	1.31		D019256	Cadmium Chloride	13	91.34		D003907	Dexamethasone	8	24.48
D015127	9,10-Dimethyl-1,2-benzanthracene	2	1.28		D019284	Thapsigargin	13	84.13		D007854	Lead	7	218.5
C511295	2,2',4,4'-tetrabromodiphenyl ether	2	1.05		D024483	Vitamin K 3	13	61.17		D004317	Doxorubicin	7	35.18
C004984	apocarotenal	2	0.92		D020122	tert-Butylhydroperoxide	12	62.83		D017638	Asbestos, Crocidolite	7	33.84
C032642	4-aminophenylarsenoxide	2	0.55		C029497	2,3-bis(3'-hydroxybenzyl)butyrolactone	12	48.5		D002104	Cadmium	7	22.3
					C046012	pentanal	11	57.31		D000393	Air Pollutants	7	16.22
GSE26927					D018038	Sodium Selenite	11	48.58		D012906	Smoke	6	37.78
					C006253	pirinixic acid	10	53.25		D008070	Lipopolysaccharides	6	31.94
Id	Label	Degree	Betweenness		C568608	PCI 5002	10	43.25		C093973	2-(2-amino-3-methoxyphenyl)-4H-1-benzopyran-4-one	6	29.61
D014635	Valproic Acid	30	385.13		D001554	Benzene	10	40.36		D006830	Hydralazine	6	21.92
D016604	Aflatoxin B1	25	285.67		C572491	3-(2-hydroxy-4-(2-methylnonan-2-yl)phenyl)cyclohexan-1-ol	10	37.5		D019284	Thapsigargin	6	13.55
D016572	Cyclosporine	19	164.46		D002392	Catechin	9	141.83		C029497	2,3-bis(3'-hydroxybenzyl)butyrolactone	6	7.62
D004958	Estradiol	19	139.98		C015001	arsenite	9	122.65		D005472	Fluorouracil	5	23.82
C459179	4-(5-benzo(1,3)dioxol-5-yl-4-pyridin-2-yl-1H-imidazol-2-yl)benzamide	19	128.93		D010634	Phenobarbital	9	34.36		D010634	Phenobarbital	5	23.09
D014212	Tretinoin	18	177.05		C558013	NSC 689534	9	32.7		D000069286	Bortezomib	5	20.81
D009532	Nickel	16	100.82		D017638	Asbestos, Crocidolite	9	23.16		C001277	geldanamycin	5	18.69
C012589	trichostatin A	15	75.37		C029938	nickel sulfate	9	22.69		D003474	Curcumin	5	15.03
D011374	Progesterone	15	74.8		D052638	Particulate Matter	8	211.01		C487081	belinostat	5	14.24
D001564	Benzo(a)pyrene	14	98.15		C030973	cupric oxide	8	36.61		C004648	testosterone enanthate	4	14.29
C111237	vorinostat	14	69.53		C532162	2-(1H-indazol-4-yl)-6-(4-methanesulfonylpiperazin-1-ylmethyl)-4-morpholin-4-ylthieno(3,2-d)pyrimidine	8	26.07		D001241	Aspirin	4	13.71
D012822	Silicon Dioxide	13	75.6		C089730	rosiglitazone	7	27.5		D002392	Catechin	4	12.89
D001151	Arsenic	12	106.05		C099555	CD 437	7	27.46		C061133	tamibarotene	4	11.7
D018501	Antirheumatic Agents	12	70.87		D002330	Carmustine	7	27.14		C100187	chloropicrin	4	8.08
C561695	(+)-JQ1 compound	11	82.47		C517041	(4-amino-1,4-dihydro-3-(2-pyridyl)-5-thioxo-1,2,4-triazole)copper(II)	7	24.72		C483909	torcetrapib	4	6.26
D019327	Copper Sulfate	11	55.37		D013629	Tamoxifen	7	22.15		C511295	2,2',4,4'-tetrabromodiphenyl ether	4	6
D002220	Carbamazepine	11	49.39		C016601	afimoxifene	7	19.26		D003513	Cycloheximide	4	5.23
C018475	butyraldehyde	10	50.15		C511295	2,2',4,4'-tetrabromodiphenyl ether	7	17.87		D037742	Nanotubes, Carbon	3	15.91
C006780	bisphenol A	9	43.38		C406082	monomethylarsonous acid	7	14.09		C406082	monomethylarsonous acid	3	10.81
D010936	Plant Extracts	9	41.88		D003976	Diazinon	6	57.34		D001104	Arbutin	3	10.64
D011794	Quercetin	9	38.17		D000393	Air Pollutants	6	37.74		C543008	bis(4-hydroxyphenyl)sulfone	3	8.67
C118739	entinostat	9	30.27		D013806	Theophylline	6	18.37		C572491	3-(2-hydroxy-4-(2-methylnonan-2-yl)phenyl)cyclohexan-1-ol	3	6.61
D000082	Acetaminophen	8	50.93		D011078	Polychlorinated Biphenyls	6	17.61		D015655	1-Methyl-4-phenylpyridinium	3	5.29
C006632	arsenic trioxide	8	33.35		D006830	Hydralazine	6	16.69		C049584	2-amino-1-methyl-6-phenylimidazo(4,5-b)pyridine	3	4.8
D015123	7,8-Dihydro-7,8-dihydroxybenzo(a)pyrene 9,10-oxide	8	28.21		D013759	Dronabinol	6	15.68		C027576	4-hydroxy-2-nonenal	3	4.5
D013749	Tetrachlorodibenzodioxin	8	23.1		D000069286	Bortezomib	6	12.92		C036990	2-amino-3,8-dimethylimidazo(4,5-f)quinoxaline	3	3.88
D003300	Copper	8	20.88		C089595	cylindrospermopsin	6	11.92		D000395	Air Pollutants, Occupational	3	3.41
C017947	sodium arsenite	7	25.37		D020245	p-Chloromercuribenzoic Acid	5	93.56		C030110	oxaliplatin	3	3.19
D002117	Calcitriol	7	23.83		C032642	4-aminophenylarsenoxide	5	16.24		D000447	Aldehydes	3	2.62
D005557	Formaldehyde	7	17.13		D015655	1-Methyl-4-phenylpyridinium	5	12.85		C014464	3,4-dichloroaniline	3	2.57
D002945	Cisplatin	7	17.07		D001374	Azacitidine	5	11.61		D012524	Sarin	2	12.23
D008727	Methotrexate	6	19.62		C472791	3-(4'-hydroxy-3'-adamantylbiphenyl-4-yl)acrylic acid	5	11.24		D012645	Selenomethionine	2	4.23
C006253	pirinixic acid	6	12.5		D000638	Amiodarone	5	9.81		C034028	vanadyl sulfate	2	3.67
D008741	Methyl Methanesulfonate	6	9.03		D020849	Raloxifene Hydrochloride	5	9.11		D004121	Dimethyl Sulfoxide	2	3.03
D001280	Atrazine	5	13.09		D010894	Piroxicam	5	6.97		D013806	Theophylline	2	2.54
C089730	rosiglitazone	5	10.43		D000447	Aldehydes	5	6.32		C031278	2-chloroethyl ethyl sulfide	2	2.17
D052638	Particulate Matter	5	10.33		D003561	Cytarabine	4	8.11		D003609	Dactinomycin	2	1.79
D005472	Fluorouracil	5	9.69		D001241	Aspirin	4	7.06		D001149	Arsenates	2	1.55
D004397	Fonofos	4	10.26		D000395	Air Pollutants, Occupational	4	6.82		D000638	Amiodarone	2	1.14
D015124	8-Bromo Cyclic Adenosine Monophosphate	4	9.26		D003994	Bucladesine	4	6.48		C517041	(4-amino-1,4-dihydro-3-(2-pyridyl)-5-thioxo-1,2,4-triazole)copper(II)	2	0.55
C027373	potassium chromate(VI)	4	5.9		D015124	8-Bromo Cyclic Adenosine Monophosphate	4	5.16		C532162	2-(1H-indazol-4-yl)-6-(4-methanesulfonylpiperazin-1-ylmethyl)-4-morpholin-4-ylthieno(3,2-d)pyrimidine	2	0.47
C016601	afimoxifene	4	5.24		D003907	Dexamethasone	4	4.59
C046760	15-acetyldeoxynivalenol	3	4.51		D004397	Fonofos	4	4.51
D000447	Aldehydes	3	2.73		D060729	Coal Ash	3	4.17
C487081	belinostat	3	2.63		D004785	Environmental Pollutants	3	4.07
D002392	Catechin	2	1.54		D001104	Arbutin	3	3.45
D003703	Demecolcine	2	1.21		D000069439	Dasatinib	3	2.9
C107875	6-(methylamino)pyrido(3,4-d)pyrimidine	2	0.74		C027576	4-hydroxy-2-nonenal	3	2.63
C027576	4-hydroxy-2-nonenal	2	0.5		C085911	2-(4-morpholinyl)-8-phenyl-4H-1-benzopyran-4-one	3	2.28
C532162	2-(1H-indazol-4-yl)-6-(4-methanesulfonylpiperazin-1-ylmethyl)-4-morpholin-4-ylthieno(3,2-d)pyrimidine	2	0.42		D000117	Acetylglucosamine	3	2.17
					C495626	14-deoxy-11,12-didehydroandrographolide	3	2.1
					D000225	Adenine	3	2.05
					C093973	2-(2-amino-3-methoxyphenyl)-4H-1-benzopyran-4-one	3	2.03
					C023035	3,4,5,3',4'-pentachlorobiphenyl	3	1.85
					C440850	2,4,3',5'-tetramethoxystilbene	3	1.33
					D000111	Acetylcysteine	2	2.15
					D002166	Camptothecin	2	1.75
					D004726	Endosulfan	2	1.15
					C065250	4-hydroxy-equilenin	2	1.13
					C039726	artesunate	2	0.74
					C511621	2-methyl-2H-pyrazole-3-carboxylic acid (2-methyl-4-o-tolylazophenyl)amide	2	0.71
					GSE56500					GSE68605
					Id	Label	Degree	Betweenness		Id	Label	Degree	Betweenness
					D014635	Valproic Acid	78	2368.27		D014635	Valproic Acid	54	1157.51
					D016604	Aflatoxin B1	73	2192.16		D016604	Aflatoxin B1	43	990.59
					D016572	Cyclosporine	72	2039.13		C516138	(6-(4-(2-piperidin-1-ylethoxy)phenyl))-3-pyridin-4-ylpyrazolo(1,5-a)pyrimidine	38	490.2
					C459179	4-(5-benzo(1,3)dioxol-5-yl-4-pyridin-2-yl-1H-imidazol-2-yl)benzamide	59	1268.26		D016572	Cyclosporine	37	668.01
					D014212	Tretinoin	56	1250.7		C459179	4-(5-benzo(1,3)dioxol-5-yl-4-pyridin-2-yl-1H-imidazol-2-yl)benzamide	37	422.42
					D001564	Benzo(a)pyrene	51	1021.5		D001564	Benzo(a)pyrene	31	493.59
					D004958	Estradiol	50	924.28		D019327	Copper Sulfate	30	363.3
					D019327	Copper Sulfate	46	842.96		D005557	Formaldehyde	28	312.47
					D012822	Silicon Dioxide	45	735.03		D008741	Methyl Methanesulfonate	28	295.93
					D000082	Acetaminophen	45	702.13		D009532	Nickel	27	371.2
					C012589	trichostatin A	45	589.63		D015123	7,8-Dihydro-7,8-dihydroxybenzo(a)pyrene 9,10-oxide	27	261.09
					D013749	Tetrachlorodibenzodioxin	43	624.71		D018501	Antirheumatic Agents	26	389.56
					D018501	Antirheumatic Agents	41	553.72		D000082	Acetaminophen	24	245.37
					C018021	cobaltous chloride	39	651.59		D012822	Silicon Dioxide	24	180.32
					D009532	Nickel	39	527.57		D014212	Tretinoin	22	183.82
					D010936	Plant Extracts	36	693.17		C012589	trichostatin A	21	118.15
					C018475	butyraldehyde	36	582.19		D010936	Plant Extracts	19	353.09
					C561695	(+)-JQ1 compound	36	446.95		D002117	Calcitriol	19	141.3
					C006632	arsenic trioxide	35	508.25		C111237	vorinostat	19	124.52
					C027373	potassium chromate(VI)	35	440.24		D004958	Estradiol	18	154.43
					D001151	Arsenic	34	613.32		C018021	cobaltous chloride	18	139.28
					C111237	vorinostat	31	378.75		D005020	Ethyl Methanesulfonate	18	104.09
					D006861	Hydrogen Peroxide	31	375.48		D001151	Arsenic	17	236.95
					D011794	Quercetin	30	389.6		D006861	Hydrogen Peroxide	17	172.41
					D015123	7,8-Dihydro-7,8-dihydroxybenzo(a)pyrene 9,10-oxide	29	264.57		D011794	Quercetin	17	139.86
					C118739	entinostat	27	213.03		D001280	Atrazine	17	118
					D008741	Methyl Methanesulfonate	26	244.43		C118739	entinostat	16	90.54
					D005557	Formaldehyde	26	223.28		C561695	(+)-JQ1 compound	15	162.3
					D001280	Atrazine	25	336.44		C006632	arsenic trioxide	15	107.33
					D002945	Cisplatin	25	215.02		C027373	potassium chromate(VI)	15	105.4
					D014810	Vitamin E	24	246.86		D003375	Coumestrol	15	81.03
					D002117	Calcitriol	24	229		C492448	ICG 001	14	111.56
					D008727	Methotrexate	23	198.55		D002220	Carbamazepine	14	83.91
					C088658	zoledronic acid	23	192.03		D013749	Tetrachlorodibenzodioxin	14	69.69
					C017947	sodium arsenite	22	182.5		C018475	butyraldehyde	13	95.28
					C045651	epigallocatechin gallate	22	159.54		D015032	Zinc	13	86.51
					C492448	ICG 001	21	215.95		C044887	beta-methylcholine	13	63.21
					D002104	Cadmium	21	213.63		D003300	Copper	12	75.64
					D015032	Zinc	21	157.57		C017947	sodium arsenite	11	215.4
					C044887	beta-methylcholine	20	166.64		C410337	K 7174	11	58.08
					D003907	Dexamethasone	20	152.57		C045651	epigallocatechin gallate	11	49.97
					D005020	Ethyl Methanesulfonate	20	139.13		D004791	Enzyme Inhibitors	11	48.91
					D010634	Phenobarbital	20	136.7		D002104	Cadmium	10	215.66
					D002220	Carbamazepine	20	132.67		D002945	Cisplatin	10	58.41
					D003300	Copper	20	132.35		D020245	p-Chloromercuribenzoic Acid	10	38.43
					C410337	K 7174	20	127.53		D008727	Methotrexate	9	62.92
					C006780	bisphenol A	20	126.09		C046012	pentanal	9	44.26
					C584509	C646 compound	19	184.44		C584509	C646 compound	9	39.98
					C014347	decitabine	19	146.07		D000393	Air Pollutants	9	27.18
					D005472	Fluorouracil	19	116.04		D013849	Thimerosal	9	24.89
					D019833	Genistein	18	131.91		C004925	methylmercuric chloride	8	29.05
					D024483	Vitamin K 3	18	129.8		C029497	2,3-bis(3'-hydroxybenzyl)butyrolactone	8	20.11
					D012643	Selenium	18	115.25		C088658	zoledronic acid	7	175.58
					D019256	Cadmium Chloride	17	137.9		C005556	propionaldehyde	7	40.03
					D020122	tert-Butylhydroperoxide	17	103.34		C029938	nickel sulfate	7	26.96
					C029938	nickel sulfate	17	93.1		D012643	Selenium	7	24.91
					C558013	NSC 689534	16	106.21		C100187	chloropicrin	7	20.6
					D010100	Oxygen	16	95.8		D000395	Air Pollutants, Occupational	6	20.36
					D003375	Coumestrol	16	90.39		C015001	arsenite	6	14.63
					C046012	pentanal	15	95.96		D006830	Hydralazine	6	11.27
					D052638	Particulate Matter	15	77.52		D007854	Lead	5	24
					D004317	Doxorubicin	14	76.55		D010634	Phenobarbital	5	23.98
					C005556	propionaldehyde	14	60.64		C008493	methylselenic acid	5	10.33
					D017638	Asbestos, Crocidolite	13	57.64		D018038	Sodium Selenite	5	9.73
					D004791	Enzyme Inhibitors	12	65.34		C006780	bisphenol A	5	9.55
					D020849	Raloxifene Hydrochloride	12	54.99		D017638	Asbestos, Crocidolite	5	7.97
					D003976	Diazinon	11	48.28		C511295	2,2',4,4'-tetrabromodiphenyl ether	4	10.3
					C006253	pirinixic acid	11	42.72		D002392	Catechin	4	6.73
					C015001	arsenite	11	38.62		D017239	Paclitaxel	3	4.64
					D009151	Mustard Gas	10	54.49		D005047	Etoposide	3	4.44
					D013629	Tamoxifen	10	41.78		D015655	1-Methyl-4-phenylpyridinium	3	3.33
					D017239	Paclitaxel	10	35.26		D000638	Amiodarone	3	2.47
					D006830	Hydralazine	10	33.7		D000069286	Bortezomib	3	2.04
					C086401	pentabromodiphenyl ether	10	32.47		D000447	Aldehydes	2	2.03
					D003703	Demecolcine	10	27.35		C011890	kojic acid	2	1.76
					D015124	8-Bromo Cyclic Adenosine Monophosphate	10	24.87		D015058	1-Naphthylisothiocyanate	2	1.59
					D002392	Catechin	9	37.94		C549543	3-hydroxy-4-prenyl-5-methoxystilbene-2-carboxylic acid	2	1.26
					D007854	Lead	9	31.22		C025589	ochratoxin A	2	1.24
					D012906	Smoke	9	28.96		C002202	4-oxoretinoic acid	2	1.03
					D015474	Isotretinoin	9	28.36		C572491	3-(2-hydroxy-4-(2-methylnonan-2-yl)phenyl)cyclohexan-1-ol	2	1.02
					C001277	geldanamycin	9	22.47		C532162	2-(1H-indazol-4-yl)-6-(4-methanesulfonylpiperazin-1-ylmethyl)-4-morpholin-4-ylthieno(3,2-d)pyrimidine	2	0.88
					C029497	2,3-bis(3'-hydroxybenzyl)butyrolactone	9	19.72		C028451	3,4,3',4'-tetrachlorobiphenyl	2	0.66
					C100187	chloropicrin	8	30.63		C032668	1-nitropyrene	2	0.58
					D003561	Cytarabine	8	26.86
					C045037	testosterone-3-carboxymethyloxime-bovine serum albumin conjugate	8	25.64
					C004648	testosterone enanthate	8	20.14
					D000069286	Bortezomib	8	19.49
					C568608	PCI 5002	8	18.41
					C016104	sodium bichromate	8	18
					D000393	Air Pollutants	8	17.69
					D011078	Polychlorinated Biphenyls	8	16.83
					C030973	cupric oxide	8	11.92
					D003042	Cocaine	7	25.43
					D001241	Aspirin	7	23.23
					D000447	Aldehydes	7	11.62
					D002118	Calcium	6	19.29
					D008070	Lipopolysaccharides	6	15.64
					C487081	belinostat	6	12.99
					D004040	Dietary Carbohydrates	6	12.69
					D004397	Fonofos	6	11.58
					C532162	2-(1H-indazol-4-yl)-6-(4-methanesulfonylpiperazin-1-ylmethyl)-4-morpholin-4-ylthieno(3,2-d)pyrimidine	6	11.37
					C511295	2,2',4,4'-tetrabromodiphenyl ether	6	10.91
					D003474	Curcumin	5	12.41
					C027576	4-hydroxy-2-nonenal	5	11.79
					C028559	bathocuproine sulfonate	5	10.43
					C016601	afimoxifene	5	6.38
					D001104	Arbutin	4	11.72
					D005576	Colforsin	4	7.62
					D002746	Chlorpromazine	4	7.15
					D013759	Dronabinol	4	6.83
					D017313	Fenretinide	4	6.18
					D000111	Acetylcysteine	4	5.71
					C014024	2,4,5,2',4',5'-hexachlorobiphenyl	4	5.61
					D002330	Carmustine	4	5.55
					D000638	Amiodarone	4	2.82
					C572491	3-(2-hydroxy-4-(2-methylnonan-2-yl)phenyl)cyclohexan-1-ol	4	2.14
					D010269	Paraquat	3	4.12
					D002110	Caffeine	3	4.1
					C517041	(4-amino-1,4-dihydro-3-(2-pyridyl)-5-thioxo-1,2,4-triazole)copper(II)	3	3.72
					C568376	MT19c compound	3	3.66
					D001194	Asbestos	3	3.5
					D004054	Diethylstilbestrol	3	2.71
					D000079	Acetaldehyde	3	2.67
					C091888	monoisoamyl-2,3-dimercaptosuccinate	3	2.38
					C023035	3,4,5,3',4'-pentachlorobiphenyl	3	2.36
					C020738	9,10-dihydro-9,10-dihydroxybenzo(a)pyrene	3	2.23
					C085911	2-(4-morpholinyl)-8-phenyl-4H-1-benzopyran-4-one	3	2.2
					C032642	4-aminophenylarsenoxide	3	1.64
					D015058	1-Naphthylisothiocyanate	3	1.41
					C012796	2-butenal	3	1.03
					D019319	Okadaic Acid	2	1.66
					C093973	2-(2-amino-3-methoxyphenyl)-4H-1-benzopyran-4-one	2	1.07
					D000171	Acrolein	2	1.07
					D015655	1-Methyl-4-phenylpyridinium	2	0.94
					C000591541	1-cyclopropyl-4-(4-((5-methyl-3-(3-(4-(trifluoromethoxy)phenyl)-1,2,4-oxadiazol-5-yl)-1H-pyrazol-1-yl)methyl)pyridin-2-yl)piperazine	2	0.65
					C583074	4,4'-hexafluorisopropylidene diphenol	2	0.62
					C517943	1-(4-(6-bromobenzo(1,3)dioxol-5-yl)-3a,4,5,9b-tetrahydro-3H-cyclopenta(c)quinolin-8-yl)ethanone	2	0.52
					C029728	4-phenylenediamine	2	0.31
											Shared between 4 arrays
	Shared between 6 arrays					Shared between 5 arrays					Shared between 4 arrays
	[GSE833] and [GSE19332] and [GSE20589] and [GSE26927] and [GSE56500] and [GSE68605]:					[GSE833] and [GSE19332] and [GSE20589] and [GSE56500] and [GSE68605]:					[GSE833] and [GSE20589] and [GSE56500] and [GSE68605]:
	Valproic Acid					cobaltous chloride					Lead
	Cyclosporine					Hydrogen Peroxide
	Copper Sulfate					Cadmium					[GSE833] and [GSE19332] and [GSE56500] and [GSE68605]:
	Benzo(a)pyrene					C646 compound					K 7174
	Acetaminophen					nickel sulfate
	4-(5-benzo(1,3)dioxol-5-yl-4-pyridin-2-yl-1H-imidazol-2-yl)benzamide					Enzyme Inhibitors					[GSE833] and [GSE19332] and [GSE20589] and [GSE26927]:
	Silicon Dioxide					Hydralazine					Progesterone
	Aflatoxin B1					2,3-bis(3'-hydroxybenzyl)butyrolactone
	Estradiol					arsenite					[GSE833] and [GSE19332] and [GSE26927] and [GSE56500]:
	Antirheumatic Agents					propionaldehyde					Particulate Matter
	arsenic trioxide					2,2',4,4'-tetrabromodiphenyl ether					afimoxifene
	Plant Extracts
	Quercetin					[GSE19332] and [GSE20589] and [GSE26927] and [GSE56500] and [GSE68605]:					[GSE19332] and [GSE20589] and [GSE26927] and [GSE56500]:
	Nickel					Methyl Methanesulfonate					4-hydroxy-2-nonenal
	sodium arsenite					Tetrachlorodibenzodioxin
	Calcitriol					Tretinoin					[GSE19332] and [GSE20589] and [GSE56500] and [GSE68605]:
	Arsenic					trichostatin A					ICG 001
	(+)-JQ1 compound					vorinostat					Coumestrol
	Cisplatin					Formaldehyde					Ethyl Methanesulfonate
	Carbamazepine					potassium chromate(VI)					epigallocatechin gallate
	7,8-Dihydro-7,8-dihydroxybenzo(a)pyrene 9,10-oxide					Methotrexate					beta-methylcholine
	butyraldehyde					Copper					chloropicrin
	Atrazine					entinostat					pentanal
	bisphenol A					2-(1H-indazol-4-yl)-6-(4-methanesulfonylpiperazin-1-ylmethyl)-4-morpholin-4-ylthieno(3,2-d)pyrimidine					3-(2-hydroxy-4-(2-methylnonan-2-yl)phenyl)cyclohexan-1-ol
	Catechin					Aldehydes					Phenobarbital
											Asbestos, Crocidolite
											Air Pollutants
											Bortezomib
											1-Methyl-4-phenylpyridinium
											Amiodarone
	Shared between 3 arrays					Shared between 2 arrays					Unique
	[GSE833] and [GSE20589] and [GSE56500]:					[GSE833] and [GSE68605]:					[GSE833]:
	Doxorubicin					1-nitropyrene					Grape Seed Proanthocyanidins
						4-oxoretinoic acid					Zidovudine
	[GSE833] and [GSE56500] and [GSE68605]:										Potassium Dichromate
	zoledronic acid					[GSE833] and [GSE20589]:					1,2,5,6-dibenzanthracene
						resveratrol					hydroxytamoxifen
	[GSE833] and [GSE19332] and [GSE56500]:					Testosterone					adefovir dipivoxil
	Cytarabine										9,10-Dimethyl-1,2-benzanthracene
	4-aminophenylarsenoxide					[GSE833] and [GSE56500]:					apocarotenal
						2,4,5,2',4',5'-hexachlorobiphenyl
	[GSE19332] and [GSE26927] and [GSE56500]:					1-(4-(6-bromobenzo(1,3)dioxol-5-yl)-3a,4,5,9b-tetrahydro-3H-cyclopenta(c)quinolin-8-yl)ethanone
	Demecolcine
	pirinixic acid					[GSE833] and [GSE19332]:					[GSE19332]:
	8-Bromo Cyclic Adenosine Monophosphate					Azacitidine					Phenylmercuric Acetate
	Fonofos										Vincristine
						[GSE19332] and [GSE26927]:					CD 437
	[GSE19332] and [GSE20589] and [GSE68605]:					rosiglitazone					cylindrospermopsin
	(6-(4-(2-piperidin-1-ylethoxy)phenyl))-3-pyridin-4-ylpyrazolo(1,5-a)pyrimidine										3-(4'-hydroxy-3'-adamantylbiphenyl-4-yl)acrylic acid
	Sodium Selenite										Piroxicam
	Air Pollutants, Occupational					[GSE19332] and [GSE68605]:					Bucladesine
						Thimerosal					Coal Ash
	[GSE19332] and [GSE20589] and [GSE56500]:					p-Chloromercuribenzoic Acid					Environmental Pollutants
	Vitamin E										Dasatinib
	tert-Butylhydroperoxide					[GSE19332] and [GSE20589]:					Acetylglucosamine
	Diazinon					Thapsigargin					14-deoxy-11,12-didehydroandrographolide
	Dexamethasone					Benzene					Adenine
	Arbutin					monomethylarsonous acid					2,4,3',5'-tetramethoxystilbene
	2-(2-amino-3-methoxyphenyl)-4H-1-benzopyran-4-one					Theophylline					Camptothecin
											Endosulfan
	[GSE19332] and [GSE56500] and [GSE68605]:					[GSE19332] and [GSE56500]:					4-hydroxy-equilenin
	Selenium					Oxygen					artesunate
	Zinc					Genistein					2-methyl-2H-pyrazole-3-carboxylic acid (2-methyl-4-o-tolylazophenyl)amide
						Vitamin K 3
	[GSE20589] and [GSE26927] and [GSE56500]:					PCI 5002					[GSE56500]:
	Fluorouracil					NSC 689534					Mustard Gas
	belinostat					cupric oxide					Isotretinoin
						Carmustine					testosterone-3-carboxymethyloxime-bovine serum albumin conjugate
						Tamoxifen					sodium bichromate
						Polychlorinated Biphenyls					Cocaine
						Dronabinol					Calcium
						Raloxifene Hydrochloride					Dietary Carbohydrates
						2-(4-morpholinyl)-8-phenyl-4H-1-benzopyran-4-one					bathocuproine sulfonate
						3,4,5,3',4'-pentachlorobiphenyl					Colforsin
						Acetylcysteine					Chlorpromazine
											Fenretinide
						[GSE56500] and [GSE68605]:					Paraquat
						Paclitaxel					Caffeine
						1-Naphthylisothiocyanate					MT19c compound
											Asbestos
						[GSE20589] and [GSE56500]:					Diethylstilbestrol
						pentabromodiphenyl ether					Acetaldehyde
						Smoke					monoisoamyl-2,3-dimercaptosuccinate
						Lipopolysaccharides					9,10-dihydro-9,10-dihydroxybenzo(a)pyrene
						geldanamycin					2-butenal
						Curcumin					Okadaic Acid
						testosterone enanthate					Acrolein
											1-cyclopropyl-4-(4-((5-methyl-3-(3-(4-(trifluoromethoxy)phenyl)-1,2,4-oxadiazol-5-yl)-1H-pyrazol-1-yl)methyl)pyridin-2-yl)piperazine
											4,4'-hexafluorisopropylidene diphenol
											4-phenylenediamine
											[GSE20589]:
											tamibarotene
											torcetrapib
											Cycloheximide
											Nanotubes, Carbon
											bis(4-hydroxyphenyl)sulfone
											2-amino-1-methyl-6-phenylimidazo(4,5-b)pyridine
											2-amino-3,8-dimethylimidazo(4,5-f)quinoxaline
											oxaliplatin
											3,4-dichloroaniline
											Sarin
											Selenomethionine
											vanadyl sulfate
											Dimethyl Sulfoxide
											2-chloroethyl ethyl sulfide
											Dactinomycin
											Arsenates
											[GSE68605]:
											methylmercuric chloride
											methylselenic acid
											Etoposide
											kojic acid
											3-hydroxy-4-prenyl-5-methoxystilbene-2-carboxylic acid
											ochratoxin A
											3,4,3',4'-tetrachlorobiphenyl
											[GSE26927]:
											15-acetyldeoxynivalenol
											6-(methylamino)pyrido(3,4-d)pyrimidine
